# Supplementary material for: Antibiotic Use and Bacterial Infection in COVID-19 Patients in the Second Phase of the SARS-CoV-2 Pandemic: A Scoping Review
Source: Antibiotics (Basel). 2022 Jul 23;11(8):991. doi: 10.3390/antibiotics11080991 (PMC9331316; doi:10.3390/antibiotics11080991)
Supplement: Supplementary file 1 [file antibiotics-11-00991-s001.zip]

Archive with 1 entries (1 files):
- antibiotics-1822400-supplementary.pdf
